# Supplementary material for: The Therapeutic Treatment with the GAG-Binding Chemokine Fragment CXCL9(74–103) Attenuates Neutrophilic Inflammation and Lung Dysfunction during Klebsiella pneumoniae Infection in Mice
Source: Int J Mol Sci. 2022 Jun 2;23(11):6246. doi: 10.3390/ijms23116246 (PMC9181286; doi:10.3390/ijms23116246)
Supplement: Supplementary file 1 [file ijms-23-06246-s001.zip]

Archive with 1 entries (1 files):
- ijms-1707341-supplementary.pdf
